# Supplementary material for: Gut microbiome alterations in patients with stage 4 hepatitis C
Source: Gut Pathog. 2016 Sep 13;8(1):42. doi: 10.1186/s13099-016-0124-2 (PMC5020480; doi:10.1186/s13099-016-0124-2)
Supplement: Supplementary file 1 — 10.1186/s13099-016-0124-2 Information collected about patients and healthy volunteers from whom stool samples were collected. [file 13099_2016_124_MOESM1_ESM.xlsx]

## Sheet: Sheet1
#Table S1: Information collected about patients and healthy volunteers from whom stool samples were collected
ID	Status	Sex	HAV Infection	HBV Infection	HCV Infection	HCV- qPCR count	ALT	AST	Serum Albumin	Bilirubin Total	Bilirubin Direct	Creatinine	Prothrombin time (PT)	Hemoglobin%	Hepatitis Stage	Liver Cirrhosis Stage	Smoking	Hypertension	Heart failure	Kidney Diseases	Chest Diseases	HIV Infection
P1	HCV Patient	Male	No	No	Yes	29442	(N:12)21	(N:12)16	3.8	0.7	Not provided	1	13.1	14.5	Stage 4	Stage B	No	No	No	No	No	No
P2	HCV Patient	Male	No	No	Yes	93100	(N:50)79	(N:37)82	2.9	0.91	0.3	0.7	14.7	12.4	Stage 4	Stage B	No	No	No	No	No	No
P3	HCV Patient	Male	No	No	Yes	19753	N/A	N/A	N/A	N/A	N/A	1.4	N/A	N/A	Stage 4	Stage B	No	No	No	No	No	No
P4	HCV Patient	Male	No	No	Yes	552296	(N:50)25	(N:37)36	4.4	0.59	0.18	N/A	17.2	15.6	Stage 4	Stage B	No	No	No	No	No	No
P5	HCV Patient	Male	No	No	Yes	2026000	(N:50)90	(N:37)102	3.8	0.9	0.2	1.1	11.6	11.7	Stage 4	Stage B	No	No	No	No	No	No
P6	HCV Patient	Male	No	No	Yes	645599	(N:50)38	(N:37)35	4.5	0.62	0.31	1.1	11.5	15.8	Stage 4	Stage B	No	No	No	No	No	No
P7	HCV Patient	Male	No	No	Yes	226566	(N:12)16	(N:12)18	4.4	0.8	N/A	N/A	11.3	14	Stage 4	Stage B	No	No	No	No	No	No
H1	Healthy	Male	No	No	No	Negative	N/A	N/A	N/A	N/A	N/A	N/A	N/A	N/A	Negative	Negative	No	No	No	No	No	No
H2	Healthy	Male	No	No	No	Negative	N/A	N/A	N/A	N/A	N/A	N/A	N/A	N/A	Negative	Negative	No	No	No	No	No	No
H3	Healthy	Male	No	No	No	Negative	N/A	N/A	N/A	N/A	N/A	N/A	N/A	N/A	Negative	Negative	No	No	No	No	No	No
H4	Healthy	Male	No	No	No	Negative	N/A	N/A	N/A	N/A	N/A	N/A	N/A	N/A	Negative	Negative	No	No	No	No	No	No
H5	Healthy	Male	No	No	No	Negative	N/A	N/A	N/A	N/A	N/A	N/A	N/A	N/A	Negative	Negative	No	No	No	No	No	No
H6	Healthy	Male	No	No	No	Negative	N/A	N/A	N/A	N/A	N/A	N/A	N/A	N/A	Negative	Negative	No	No	No	No	No	No
H7	Healthy	Male	No	No	No	Negative	N/A	N/A	N/A	N/A	N/A	N/A	N/A	N/A	Negative	Negative	No	No	No	No	No	No
H8	Healthy	Male	No	No	No	Negative	N/A	N/A	N/A	N/A	N/A	N/A	N/A	N/A	Negative	Negative	No	No	No	No	No	No
